# Supplementary material for: Water Parameters Predicting the Seasonal and Spatial Dynamics of the Vibrio Harveyi- and Splendidus-Clade Pathogens
Source: Microorganisms. 2025 Sep 17;13(9):2167. doi: 10.3390/microorganisms13092167 (PMC12472194; doi:10.3390/microorganisms13092167)
Supplement: Supplementary file 1 [file microorganisms-13-02167-s001.zip]

Archive with 1 entries (1 files):
- microorganisms-3790542-supplementary.pdf
